# Supplementary material for: Global distribution of clay-size minerals on land surface for biogeochemical and climatological studies
Source: Sci Data. 2017 Aug 22;4:170103. doi: 10.1038/sdata.2017.103 (PMC5667577; doi:10.1038/sdata.2017.103)
Supplement: Supplementary file 1 [file sdata2017103-isa1.zip]

Archive with 3 entries (3 files):
- i_Investigation.txt
- s_study_Ito.txt
- a_assay_Ito.txt
