# Supplementary material for: Global distribution of clay-size minerals on land surface for biogeochemical and climatological studies
Source: Sci Data. 2017 Aug 22;4:170103. doi: 10.1038/sdata.2017.103 (PMC5667577; doi:10.1038/sdata.2017.103)
Supplement: Supplementary file 1 [file sdata2017103-isa1.zip › i_Investigation.txt]

# Investigation File generated for Scientific Data with Investigation File Authoring Tool version 0.1.0 on 14/07/2017 - This metadata file is CC0
ONTOLOGY SOURCE REFERENCE
Term Source Name	IAO	GAZ	UO	EFO	ERO	ENVO	OBI
Term Source File	http://data.bioontology.org/ontologies/IAO	http://data.bioontology.org/ontologies/GAZ	http://data.bioontology.org/ontologies/UO	http://data.bioontology.org/ontologies/EFO	http://data.bioontology.org/ontologies/ERO	http://data.bioontology.org/ontologies/ENVO	http://data.bioontology.org/ontologies/OBI
Term Source Version	2015-02-23	$Revision: 1.512 $	unknown	2.85	2013-08-02		2014-08-18
Term Source Description	Information Artifact Ontology	Gazetteer	Units of Measurement Ontology	Experimental Factor Ontology	Eagle-I Research Resource Ontology	Environment Ontology	Ontology for Biomedical Investigations
INVESTIGATION
Investigation Identifier
Investigation Title
Investigation Description
Investigation Submission Date
Investigation Public Release Date
INVESTIGATION PUBLICATIONS
Investigation PubMed ID
Investigation Publication DOI
Investigation Publication Author List
Investigation Publication Title
Investigation Publication Status
Investigation Publication Status Term Accession Number
Investigation Publication Status Term Source REF
INVESTIGATION CONTACTS
Investigation Person Last Name
Investigation Person Mid Initials
Investigation Person First Name
Investigation Person Address
Investigation Person Phone
Investigation Person Fax
Investigation Person Email
Investigation Person Affiliation
Investigation Person Roles
Investigation Person Roles Term Accession Number
Investigation Person Roles Term Source REF
STUDY
Study Identifier	10.1038/sdata.2017.103
Study Title	Global distribution of clay-size minerals on land surface for biogeochemical and climatological studies
Study Submission Date	09/02/2017
Study Public Release Date	22/08/2017
Study Description	http://www.nature.com/articles/sdata2017103#abstract
Study File Name	s_study_Ito.txt
Comment[Subject Keywords]	//;//;///
Comment[Manuscript Licence]	CC BY-4.0
Comment[Experimental Metadata Licence]	CC0
Comment[Supplementary Information File Name]	
Comment[Supplementary Information File Type]	x-zip-compressed
Comment[Supplementary Information File URL]	http://www.nature.com/articles/sdata2017103#supplementary-information
Comment[Data Repository]	PANGAEA
Comment[Data Record Accession]	doi:10.1594/PANGAEA.868929
Comment[Data Record URI]	https://doi.org/10.1594/PANGAEA.868929
STUDY DESIGN DESCRIPTORS
Study Design Type	observational design	data integration objective
Study Design Type Term Accession Number	http://www.ebi.ac.uk/efo/EFO_0000629	ERO:0100092
Study Design Type Term Source REF	EFO	ERO
STUDY PUBLICATIONS
Study PubMed ID
Study Publication DOI
Study Publication Author List
Study Publication Title
Study Publication Status
Study Publication Status Term Accession Number
Study Publication Status Term Source REF
STUDY FACTORS
Study Factor Name
Study Factor Type
Study Factor Type Term Accession Number
Study Factor Type Term Source REF
STUDY ASSAYS
Study Assay Measurement Type	composition of soil
Study Assay Measurement Type Term Accession Number	ENVO:09200008
Study Assay Measurement Type Term Source REF	ENVO
Study Assay Technology Type	data collection method
Study Assay Technology Type Term Accession Number	ERO:0001932
Study Assay Technology Type Term Source REF	ERO
Study Assay Technology Platform	""
Study Assay File Name	a_assay_Ito.txt
STUDY PROTOCOLS
Study Protocol Name	Meta-analysis	Mapping	Mineral weight per unit area calculation
Study Protocol Type	selection	information processor function	data transformation
Study Protocol Type Term Accession Number	OBI:0001928	OBI:0000392	OBI:0200000
Study Protocol Type Term Source REF	OBI	OBI	OBI
Study Protocol Description			
Study Protocol URI	""	""	""
Study Protocol Version			
Study Protocol Parameters Name	""	spatial resolution	""
Study Protocol Parameters Name Term Accession Number	""	""	""
Study Protocol Parameters Name Term Source REF	""	""	""
Study Protocol Components Name	""	""	""
Study Protocol Components Type	""	""	""
Study Protocol Components Type Term Accession Number	""	""	""
Study Protocol Components Type Term Source REF	""	""	""
STUDY CONTACTS
Study Person Last Name	Ito	Wagai
Study Person First Name	Akihiko	Rota
Study Person Mid Initials		
Study Person Email	itoh@nies.go.jp	""
Study Person Phone		
Study Person Fax		
Study Person Address		
Study Person Affiliation	National Institute for Environmental Studies, Tsukuba 305-8506, Japan	National Agriculture and Food Research Organization, Tsukuba 305-8604, Japan
Study Person Roles		
Study Person Roles Term Accession Number		
Study Person Roles Term Source REF		
Comment[Study Person ORCID]	0000-0001-5265-0791	
Comment[Funder]		
Comment[FundRef ID]		
Comment[Funder Term Source REF]		
Comment[Grant Identifier]		
