# Supplementary material for: Global distribution of clay-size minerals on land surface for biogeochemical and climatological studies
Source: Sci Data. 2017 Aug 22;4:170103. doi: 10.1038/sdata.2017.103 (PMC5667577; doi:10.1038/sdata.2017.103)
Supplement: Supplementary file 1 [file sdata2017103-isa1.zip › s_study_Ito.txt]

Source Name	Comment[source data URI]	Material Type	Term Source REF	Term Accession Number	Characteristics[geographical location]	Term Source REF	Term Accession Number	Protocol REF	Sample Name
Nishibori, Y., Shibahara, F., Takehisa, K., Kitagawa, Y., Kyuma, K. Characterization and grouping of paddy soils in Shiga Prefecture with reference to clay minerals and microbial biomass. Bull. Shiga Pref. Agric. Tech. Prom. Center. 48, 25-52, 2009	http://www.pref.shiga.lg.jp/g/nogyo/kikaku/090509/files/032.pdf	publication	IAO	IAO:0000311	Shiga Prefecture	GAZ	GAZ:00006966	Meta-analysis	s1
Hseu, Z. Y., Tsai, H., Hsi, H. C., Chen, Y. C. Weathering sequences of clay minerals in soils along a serpentinitic toposequence. Clays and Clay Minerals 55,4, 389-401, 2007	https://doi.org/10.1346/CCMN.2007.0550407	publication	IAO	IAO:0000311	Taiwan Island	GAZ	GAZ:00045694	Meta-analysis	s2
Srivastava, P., Parkash, B., Pal, D. K. Clay minerals in soils as evidence of Holocene climate change, central Indo-Gangetic Plains, North-Central India. Quaternary Research 50, 230-239, 1998	https://doi.org/10.1006/qres.1998.1994	publication	IAO	IAO:0000311	Indian subcontinent	GAZ	GAZ:00000466	Meta-analysis	s3
Wattel-Koekkoek, E. J. W., van Genuchten, P. P. L., Buurman, P., van Lagen, B. Amount and composition of clay-associated soil organic matter in a range of kaolinitic and smectitic soils. Geoderma 99, 27-49, 2001	https://doi.org/10.1016/S0016-7061(00)00062-8	publication	IAO	IAO:0000311				Meta-analysis	s4
Khormali, F., Abtahi, A. Origin and distribution of clay minerals in calcareous arid and semi-arid soils of Fars Province, southern Iran. Clay Minerals 38, 511-527, 2003	https://doi.org/10.1180/0009855023740112	publication	IAO	IAO:0000311	Fars Province	GAZ	GAZ:00010557	Meta-analysis	s5
Bhattacharyya, T., Pal, D. K., Chandran, P., Ray, S. K. Landuse, clay mineral type and organic carbon content in two mollisols-alfisols-vertisols catenary sequences of tropical India. Clay Research 24,2, 105-122, 2005	http://www.indianjournals.com/ijor.aspx?target=ijor:cr&volume=24&issue=2&article=003	publication	IAO	IAO:0000311	India	GAZ	GAZ:00002839	Meta-analysis	s6
Fukushima Agricultural Technlogy Center 2012 - Exchangeable potassium and transfer coefficient of radioactive cesium to cabbage grown on various types of soils		publication	IAO	IAO:0000311	Fukushima Prefecture	GAZ	GAZ:00006961	Meta-analysis	s7
Parfitt, R. L., Theng, B. K. G., Whitton, J. S., Shepherd, T. G. Effects of clay minerals and land use on organic matter pools. Geoderma 75, 1-12, 1997	https://doi.org/10.1016/S0016-7061(96)00079-1	publication	IAO	IAO:0000311				Meta-analysis	s8
Takahashi, T., Dahlgren, R, van Susteren, P. Clay mineralogy and chemistry of soils formed in volcanic materials in the xeric moisture regime of northern California. Geoderma 59, 131-150, 1993	https://doi.org/10.1016/0016-7061(93)90066-T	publication	IAO	IAO:0000311	Northern California	GAZ	GAZ:00004424	Meta-analysis	s9
Bouza, P. J., Simon, M., Aguilar, J., del Valle, H., Rostagno, M. Fibrous-clay mineral formation and soil evolution in Aridisols of northeastern Patagonia, Argentina. Geoderma 139, 38-50, 2007	https://doi.org/10.1016/j.geoderma.2007.01.001	publication	IAO	IAO:0000311	Argentine Patagonia	GAZ	GAZ:00008628	Meta-analysis	s10
Owliaie, H. R., Abtahi, A., Heck, R. J. Pedogenesis and clay mineralogical investigation of soils formed on gtpsiferous and calcareous materials, on a transect, southwestern Iran. Geoderma 134, 62-81, 2006	https://doi.org/10.1016/j.geoderma.2005.08.015	publication	IAO	IAO:0000311	Iran	GAZ	GAZ:00004474	Meta-analysis	s11
Mavris, C., Plotze, M., Mirabella, A., Giaccai, D., Valboa, G., Egli, M. Clay mineral evolution along a soil chronosequence in an Alpine proglacial area. Geoderma 165, 106-117, 2011	https://doi.org/10.1016/j.geoderma.2011.07.010	publication	IAO	IAO:0000311	Morteratsch Glacier	GAZ	GAZ:00143947	Meta-analysis	s12
Costantini, E. A. C., Damiani, D. Clay minerals and the development of Quaternary soils in central Italy. Revista Mexicana de Ciencias Geologicas 21, 144-159, 2004	http://satori.geociencias.unam.mx/21-1/(15)Constantini.pdf	publication	IAO	IAO:0000311	Italy	GAZ	GAZ:00002650	Meta-analysis	s13
Doram, D. R., Evans, L. J. Native fixed ammonium and fixation of added ammonium in relation to clay mineralogy in some Ontario soils. Canadian Journal of Soil Science 63, 631-639, 1982	https://doi.org/10.4141/cjss83-063	publication	IAO	IAO:0000311	Province of Ontario	GAZ	GAZ:00002563	Meta-analysis	s14
Rossel Viscarra, R. A., Cattle, S. R., Ortega, A., Fouad, Y. In situ measurements of soil colour, mineral composition and clay content ny vis-NIR spectroscopy. Geoderma 150, 253-266, 2009	https://doi.org/10.1016/j.geoderma.2009.01.025	publication	IAO	IAO:0000311				Meta-analysis	s15
Allen, C. E., Darmody, R. G., Thorn, C. E., Dixon, J. C., Schlyter, P. Clay mineralogy, chemical weathering and landscape evolution in Arctic-Alpine Sweden. Geoderma 9, 277-294, 2001	https://doi.org/10.1016/S0016-7061(00)00075-6	publication	IAO	IAO:0000311	Municipality of Kiruna	GAZ	GAZ:00019766	Meta-analysis	s16
Claridge, G. G. C. The clay mineralogy and chemistry of some soils from the Ross Dependency, Antarctica. New Zealand Journal of Geology and Geophysics 8, 186-220, 1963	https://doi.org/10.1080/00288306.1965.10428107	publication	IAO	IAO:0000311	Ross Dependency	GAZ	GAZ:00008878	Meta-analysis	s17
Chen, Z-S., Tsou, T-C., Asio, V. B., Tsai, C-C. Genesis of inceptisols on a volcanic landscape in Taiwan. Soil Science 166, 255-266, 2001	https://doi.org/10.1097/00010694-200104000-00005	publication	IAO	IAO:0000311	Taiwan Island	GAZ	GAZ:00045694	Meta-analysis	s18
Eusterhues, K., Rumpel, C., Kleber, M., Kogel-Knabner, I. Stabilisation of soil organic matter by interactions with minerals as revealed by mineral dissolution and oxidative degradation. Organic Geochemistry 3, 1591-1600, 2003	https://doi.org/10.1016/j.orggeochem.2003.08.007	publication	IAO	IAO:0000311				Meta-analysis	s19
Costa, A. C. S., Bigham, J. M., Tormena, C. A., Pintro, J. C. Clay mineralogy and cation exchange capacity of Brazilian soils from water contents determined by thermal analysis. Thermochimica Acta 413, 73-79, 2004	https://doi.org/10.1016/j.tca.2003.10.009	publication	IAO	IAO:0000311	Brazil	GAZ	GAZ:00002828	Meta-analysis	s20
Fontes, M. P. F., Weed, S. B. Phosphate adsorption by clays from Brazilian Oxisols: relationships with specific surface aera and mineralogy. Geoderma 72, 37-51, 1996	https://doi.org/10.1016/0016-7061(96)00010-9	publication	IAO	IAO:0000311	Triangulo Mineiro/Alto Paranaiba Mesoregion	GAZ	GAZ:00093364	Meta-analysis	s21
Bravard, S., Righi, D. Podzols in Amazonia. Catena 17, 461-475, 1990	https://doi.org/10.1016/0341-8162(90)90046-G	publication	IAO	IAO:0000311	Municipality of Manaus	GAZ	GAZ:00081126	Meta-analysis	s22
Tsao, T., Chen, Y., Sheu, H., Tzou, Y., Chou, Y., Wang, M. Separation and identification of soil nanoparticles by conventional and synchrotron X-ray diffraction. Applied Clay Science 85, 1-7, 2013	https://doi.org/10.1016/j.clay.2013.09.005	publication	IAO	IAO:0000311				Meta-analysis	s23
Bartoli, F., Burtin, G., Guerif, J. Influence of organic matter on aggregation in Oxisols rich in gibbsite of in goethite. II. Clay disoersion, aggregate strength and water-stability. Geoderma 54, 259-274, 1992	https://doi.org/10.1016/0016-7061(92)90108-J	publication	IAO	IAO:0000311				Meta-analysis	s24
Liu, J-C., Chen, Z-S. Soil characteristics and clay mineralogy of two subalpine forest spodosols with clay accumulation in Taiwan. Soil Science, 169, 66-80, 2004	https://doi.org/10.1097/01.ss.0000112013.97541.74	publication	IAO	IAO:0000311	Taiwan Island	GAZ	GAZ:00045694	Meta-analysis	s25
Lin, C-W., Hseu, Z-Y., Chen, Z-S. Clay mineralogy of spodosols with high clay contents in the subalpine forests of Taiwan. Clays and Clay Minerals 50, 726-735, 2002	https://doi.org/10.1346/000986002762090254	publication	IAO	IAO:0000311	Taiwan Island	GAZ	GAZ:00045694	Meta-analysis	s26
Ross, G. J. Relationships of specific surface area and clay content to shrink-swell potential of soils having different clay mineralogical compositions. Canadian Journal of Soil Science 58, 159-166, 1978	https://doi.org/10.4141/cjss78-020	publication	IAO	IAO:0000311				Meta-analysis	s27
