# Supplementary material for: Global distribution of clay-size minerals on land surface for biogeochemical and climatological studies
Source: Sci Data. 2017 Aug 22;4:170103. doi: 10.1038/sdata.2017.103 (PMC5667577; doi:10.1038/sdata.2017.103)
Supplement: Supplementary file 1 [file sdata2017103-isa1.zip › a_assay_Ito.txt]

Sample Name	Protocol REF	Parameter Value[spatial resolution]	Unit	Term Source REF	Term Accession Number	Assay Name	Raw Data File	Comment[Data Repository]	Comment[Data Record Accession]	Comment[Data Record URI]	Protocol REF	Derived Data File	Comment[Data Repository]	Comment[Data Record Accession]	Comment[Data Record URI]
s1	Mapping	0.03	degree	UO	UO:0000185	s1_2m_assay	Ito-Wagai_2016_Global_Clay\clay_fraction_2m_v1r1_*.nc4	PANGAEA	doi:10.1594/PANGAEA.868929	https://doi.org/10.1594/PANGAEA.868929	Mineral weight per unit area calculation	Ito-Wagai_2016_Global_Clay\clay_weight_2m_v1r1_*.nc4	PANGAEA	doi:10.1594/PANGAEA.868929	https://doi.org/10.1594/PANGAEA.868929
s2	Mapping	0.03	degree	UO	UO:0000185	s2_2m_assay	Ito-Wagai_2016_Global_Clay\clay_fraction_2m_v1r1_*.nc4	PANGAEA	doi:10.1594/PANGAEA.868929	https://doi.org/10.1594/PANGAEA.868929	Mineral weight per unit area calculation	Ito-Wagai_2016_Global_Clay\clay_weight_2m_v1r1_*.nc4	PANGAEA	doi:10.1594/PANGAEA.868929	https://doi.org/10.1594/PANGAEA.868929
s3	Mapping	0.03	degree	UO	UO:0000185	s3_2m_assay	Ito-Wagai_2016_Global_Clay\clay_fraction_2m_v1r1_*.nc4	PANGAEA	doi:10.1594/PANGAEA.868929	https://doi.org/10.1594/PANGAEA.868929	Mineral weight per unit area calculation	Ito-Wagai_2016_Global_Clay\clay_weight_2m_v1r1_*.nc4	PANGAEA	doi:10.1594/PANGAEA.868929	https://doi.org/10.1594/PANGAEA.868929
s4	Mapping	0.03	degree	UO	UO:0000185	s4_2m_assay	Ito-Wagai_2016_Global_Clay\clay_fraction_2m_v1r1_*.nc4	PANGAEA	doi:10.1594/PANGAEA.868929	https://doi.org/10.1594/PANGAEA.868929	Mineral weight per unit area calculation	Ito-Wagai_2016_Global_Clay\clay_weight_2m_v1r1_*.nc4	PANGAEA	doi:10.1594/PANGAEA.868929	https://doi.org/10.1594/PANGAEA.868929
s5	Mapping	0.03	degree	UO	UO:0000185	s5_2m_assay	Ito-Wagai_2016_Global_Clay\clay_fraction_2m_v1r1_*.nc4	PANGAEA	doi:10.1594/PANGAEA.868929	https://doi.org/10.1594/PANGAEA.868929	Mineral weight per unit area calculation	Ito-Wagai_2016_Global_Clay\clay_weight_2m_v1r1_*.nc4	PANGAEA	doi:10.1594/PANGAEA.868929	https://doi.org/10.1594/PANGAEA.868929
s6	Mapping	0.03	degree	UO	UO:0000185	s6_2m_assay	Ito-Wagai_2016_Global_Clay\clay_fraction_2m_v1r1_*.nc4	PANGAEA	doi:10.1594/PANGAEA.868929	https://doi.org/10.1594/PANGAEA.868929	Mineral weight per unit area calculation	Ito-Wagai_2016_Global_Clay\clay_weight_2m_v1r1_*.nc4	PANGAEA	doi:10.1594/PANGAEA.868929	https://doi.org/10.1594/PANGAEA.868929
s7	Mapping	0.03	degree	UO	UO:0000185	s7_2m_assay	Ito-Wagai_2016_Global_Clay\clay_fraction_2m_v1r1_*.nc4	PANGAEA	doi:10.1594/PANGAEA.868929	https://doi.org/10.1594/PANGAEA.868929	Mineral weight per unit area calculation	Ito-Wagai_2016_Global_Clay\clay_weight_2m_v1r1_*.nc4	PANGAEA	doi:10.1594/PANGAEA.868929	https://doi.org/10.1594/PANGAEA.868929
s8	Mapping	0.03	degree	UO	UO:0000185	s8_2m_assay	Ito-Wagai_2016_Global_Clay\clay_fraction_2m_v1r1_*.nc4	PANGAEA	doi:10.1594/PANGAEA.868929	https://doi.org/10.1594/PANGAEA.868929	Mineral weight per unit area calculation	Ito-Wagai_2016_Global_Clay\clay_weight_2m_v1r1_*.nc4	PANGAEA	doi:10.1594/PANGAEA.868929	https://doi.org/10.1594/PANGAEA.868929
s9	Mapping	0.03	degree	UO	UO:0000185	s9_2m_assay	Ito-Wagai_2016_Global_Clay\clay_fraction_2m_v1r1_*.nc4	PANGAEA	doi:10.1594/PANGAEA.868929	https://doi.org/10.1594/PANGAEA.868929	Mineral weight per unit area calculation	Ito-Wagai_2016_Global_Clay\clay_weight_2m_v1r1_*.nc4	PANGAEA	doi:10.1594/PANGAEA.868929	https://doi.org/10.1594/PANGAEA.868929
s10	Mapping	0.03	degree	UO	UO:0000185	s10_2m_assay	Ito-Wagai_2016_Global_Clay\clay_fraction_2m_v1r1_*.nc4	PANGAEA	doi:10.1594/PANGAEA.868929	https://doi.org/10.1594/PANGAEA.868929	Mineral weight per unit area calculation	Ito-Wagai_2016_Global_Clay\clay_weight_2m_v1r1_*.nc4	PANGAEA	doi:10.1594/PANGAEA.868929	https://doi.org/10.1594/PANGAEA.868929
s11	Mapping	0.03	degree	UO	UO:0000185	s11_2m_assay	Ito-Wagai_2016_Global_Clay\clay_fraction_2m_v1r1_*.nc4	PANGAEA	doi:10.1594/PANGAEA.868929	https://doi.org/10.1594/PANGAEA.868929	Mineral weight per unit area calculation	Ito-Wagai_2016_Global_Clay\clay_weight_2m_v1r1_*.nc4	PANGAEA	doi:10.1594/PANGAEA.868929	https://doi.org/10.1594/PANGAEA.868929
s12	Mapping	0.03	degree	UO	UO:0000185	s12_2m_assay	Ito-Wagai_2016_Global_Clay\clay_fraction_2m_v1r1_*.nc4	PANGAEA	doi:10.1594/PANGAEA.868929	https://doi.org/10.1594/PANGAEA.868929	Mineral weight per unit area calculation	Ito-Wagai_2016_Global_Clay\clay_weight_2m_v1r1_*.nc4	PANGAEA	doi:10.1594/PANGAEA.868929	https://doi.org/10.1594/PANGAEA.868929
s13	Mapping	0.03	degree	UO	UO:0000185	s13_2m_assay	Ito-Wagai_2016_Global_Clay\clay_fraction_2m_v1r1_*.nc4	PANGAEA	doi:10.1594/PANGAEA.868929	https://doi.org/10.1594/PANGAEA.868929	Mineral weight per unit area calculation	Ito-Wagai_2016_Global_Clay\clay_weight_2m_v1r1_*.nc4	PANGAEA	doi:10.1594/PANGAEA.868929	https://doi.org/10.1594/PANGAEA.868929
s14	Mapping	0.03	degree	UO	UO:0000185	s14_2m_assay	Ito-Wagai_2016_Global_Clay\clay_fraction_2m_v1r1_*.nc4	PANGAEA	doi:10.1594/PANGAEA.868929	https://doi.org/10.1594/PANGAEA.868929	Mineral weight per unit area calculation	Ito-Wagai_2016_Global_Clay\clay_weight_2m_v1r1_*.nc4	PANGAEA	doi:10.1594/PANGAEA.868929	https://doi.org/10.1594/PANGAEA.868929
s15	Mapping	0.03	degree	UO	UO:0000185	s15_2m_assay	Ito-Wagai_2016_Global_Clay\clay_fraction_2m_v1r1_*.nc4	PANGAEA	doi:10.1594/PANGAEA.868929	https://doi.org/10.1594/PANGAEA.868929	Mineral weight per unit area calculation	Ito-Wagai_2016_Global_Clay\clay_weight_2m_v1r1_*.nc4	PANGAEA	doi:10.1594/PANGAEA.868929	https://doi.org/10.1594/PANGAEA.868929
s16	Mapping	0.03	degree	UO	UO:0000185	s16_2m_assay	Ito-Wagai_2016_Global_Clay\clay_fraction_2m_v1r1_*.nc4	PANGAEA	doi:10.1594/PANGAEA.868929	https://doi.org/10.1594/PANGAEA.868929	Mineral weight per unit area calculation	Ito-Wagai_2016_Global_Clay\clay_weight_2m_v1r1_*.nc4	PANGAEA	doi:10.1594/PANGAEA.868929	https://doi.org/10.1594/PANGAEA.868929
s17	Mapping	0.03	degree	UO	UO:0000185	s17_2m_assay	Ito-Wagai_2016_Global_Clay\clay_fraction_2m_v1r1_*.nc4	PANGAEA	doi:10.1594/PANGAEA.868929	https://doi.org/10.1594/PANGAEA.868929	Mineral weight per unit area calculation	Ito-Wagai_2016_Global_Clay\clay_weight_2m_v1r1_*.nc4	PANGAEA	doi:10.1594/PANGAEA.868929	https://doi.org/10.1594/PANGAEA.868929
s18	Mapping	0.03	degree	UO	UO:0000185	s18_2m_assay	Ito-Wagai_2016_Global_Clay\clay_fraction_2m_v1r1_*.nc4	PANGAEA	doi:10.1594/PANGAEA.868929	https://doi.org/10.1594/PANGAEA.868929	Mineral weight per unit area calculation	Ito-Wagai_2016_Global_Clay\clay_weight_2m_v1r1_*.nc4	PANGAEA	doi:10.1594/PANGAEA.868929	https://doi.org/10.1594/PANGAEA.868929
s19	Mapping	0.03	degree	UO	UO:0000185	s19_2m_assay	Ito-Wagai_2016_Global_Clay\clay_fraction_2m_v1r1_*.nc4	PANGAEA	doi:10.1594/PANGAEA.868929	https://doi.org/10.1594/PANGAEA.868929	Mineral weight per unit area calculation	Ito-Wagai_2016_Global_Clay\clay_weight_2m_v1r1_*.nc4	PANGAEA	doi:10.1594/PANGAEA.868929	https://doi.org/10.1594/PANGAEA.868929
s20	Mapping	0.03	degree	UO	UO:0000185	s20_2m_assay	Ito-Wagai_2016_Global_Clay\clay_fraction_2m_v1r1_*.nc4	PANGAEA	doi:10.1594/PANGAEA.868929	https://doi.org/10.1594/PANGAEA.868929	Mineral weight per unit area calculation	Ito-Wagai_2016_Global_Clay\clay_weight_2m_v1r1_*.nc4	PANGAEA	doi:10.1594/PANGAEA.868929	https://doi.org/10.1594/PANGAEA.868929
s21	Mapping	0.03	degree	UO	UO:0000185	s21_2m_assay	Ito-Wagai_2016_Global_Clay\clay_fraction_2m_v1r1_*.nc4	PANGAEA	doi:10.1594/PANGAEA.868929	https://doi.org/10.1594/PANGAEA.868929	Mineral weight per unit area calculation	Ito-Wagai_2016_Global_Clay\clay_weight_2m_v1r1_*.nc4	PANGAEA	doi:10.1594/PANGAEA.868929	https://doi.org/10.1594/PANGAEA.868929
s22	Mapping	0.03	degree	UO	UO:0000185	s22_2m_assay	Ito-Wagai_2016_Global_Clay\clay_fraction_2m_v1r1_*.nc4	PANGAEA	doi:10.1594/PANGAEA.868929	https://doi.org/10.1594/PANGAEA.868929	Mineral weight per unit area calculation	Ito-Wagai_2016_Global_Clay\clay_weight_2m_v1r1_*.nc4	PANGAEA	doi:10.1594/PANGAEA.868929	https://doi.org/10.1594/PANGAEA.868929
s23	Mapping	0.03	degree	UO	UO:0000185	s23_2m_assay	Ito-Wagai_2016_Global_Clay\clay_fraction_2m_v1r1_*.nc4	PANGAEA	doi:10.1594/PANGAEA.868929	https://doi.org/10.1594/PANGAEA.868929	Mineral weight per unit area calculation	Ito-Wagai_2016_Global_Clay\clay_weight_2m_v1r1_*.nc4	PANGAEA	doi:10.1594/PANGAEA.868929	https://doi.org/10.1594/PANGAEA.868929
s24	Mapping	0.03	degree	UO	UO:0000185	s24_2m_assay	Ito-Wagai_2016_Global_Clay\clay_fraction_2m_v1r1_*.nc4	PANGAEA	doi:10.1594/PANGAEA.868929	https://doi.org/10.1594/PANGAEA.868929	Mineral weight per unit area calculation	Ito-Wagai_2016_Global_Clay\clay_weight_2m_v1r1_*.nc4	PANGAEA	doi:10.1594/PANGAEA.868929	https://doi.org/10.1594/PANGAEA.868929
s25	Mapping	0.03	degree	UO	UO:0000185	s25_2m_assay	Ito-Wagai_2016_Global_Clay\clay_fraction_2m_v1r1_*.nc4	PANGAEA	doi:10.1594/PANGAEA.868929	https://doi.org/10.1594/PANGAEA.868929	Mineral weight per unit area calculation	Ito-Wagai_2016_Global_Clay\clay_weight_2m_v1r1_*.nc4	PANGAEA	doi:10.1594/PANGAEA.868929	https://doi.org/10.1594/PANGAEA.868929
s26	Mapping	0.03	degree	UO	UO:0000185	s26_2m_assay	Ito-Wagai_2016_Global_Clay\clay_fraction_2m_v1r1_*.nc4	PANGAEA	doi:10.1594/PANGAEA.868929	https://doi.org/10.1594/PANGAEA.868929	Mineral weight per unit area calculation	Ito-Wagai_2016_Global_Clay\clay_weight_2m_v1r1_*.nc4	PANGAEA	doi:10.1594/PANGAEA.868929	https://doi.org/10.1594/PANGAEA.868929
s27	Mapping	0.03	degree	UO	UO:0000185	s27_2m_assay	Ito-Wagai_2016_Global_Clay\clay_fraction_2m_v1r1_*.nc4	PANGAEA	doi:10.1594/PANGAEA.868929	https://doi.org/10.1594/PANGAEA.868929	Mineral weight per unit area calculation	Ito-Wagai_2016_Global_Clay\clay_weight_2m_v1r1_*.nc4	PANGAEA	doi:10.1594/PANGAEA.868929	https://doi.org/10.1594/PANGAEA.868929
s1	Mapping	0.08	degree	UO	UO:0000185	s1_5m_assay	Ito-Wagai_2016_Global_Clay\clay_fraction_5m_v1r1.nc4	PANGAEA	doi:10.1594/PANGAEA.868929	https://doi.org/10.1594/PANGAEA.868929	Mineral weight per unit area calculation	Ito-Wagai_2016_Global_Clay\clay_weight_5m_v1r1.nc4	PANGAEA	doi:10.1594/PANGAEA.868929	https://doi.org/10.1594/PANGAEA.868929
s2	Mapping	0.08	degree	UO	UO:0000185	s2_5m_assay	Ito-Wagai_2016_Global_Clay\clay_fraction_5m_v1r1.nc4	PANGAEA	doi:10.1594/PANGAEA.868929	https://doi.org/10.1594/PANGAEA.868929	Mineral weight per unit area calculation	Ito-Wagai_2016_Global_Clay\clay_weight_5m_v1r1.nc4	PANGAEA	doi:10.1594/PANGAEA.868929	https://doi.org/10.1594/PANGAEA.868929
s3	Mapping	0.08	degree	UO	UO:0000185	s3_5m_assay	Ito-Wagai_2016_Global_Clay\clay_fraction_5m_v1r1.nc4	PANGAEA	doi:10.1594/PANGAEA.868929	https://doi.org/10.1594/PANGAEA.868929	Mineral weight per unit area calculation	Ito-Wagai_2016_Global_Clay\clay_weight_5m_v1r1.nc4	PANGAEA	doi:10.1594/PANGAEA.868929	https://doi.org/10.1594/PANGAEA.868929
s4	Mapping	0.08	degree	UO	UO:0000185	s4_5m_assay	Ito-Wagai_2016_Global_Clay\clay_fraction_5m_v1r1.nc4	PANGAEA	doi:10.1594/PANGAEA.868929	https://doi.org/10.1594/PANGAEA.868929	Mineral weight per unit area calculation	Ito-Wagai_2016_Global_Clay\clay_weight_5m_v1r1.nc4	PANGAEA	doi:10.1594/PANGAEA.868929	https://doi.org/10.1594/PANGAEA.868929
s5	Mapping	0.08	degree	UO	UO:0000185	s5_5m_assay	Ito-Wagai_2016_Global_Clay\clay_fraction_5m_v1r1.nc4	PANGAEA	doi:10.1594/PANGAEA.868929	https://doi.org/10.1594/PANGAEA.868929	Mineral weight per unit area calculation	Ito-Wagai_2016_Global_Clay\clay_weight_5m_v1r1.nc4	PANGAEA	doi:10.1594/PANGAEA.868929	https://doi.org/10.1594/PANGAEA.868929
s6	Mapping	0.08	degree	UO	UO:0000185	s6_5m_assay	Ito-Wagai_2016_Global_Clay\clay_fraction_5m_v1r1.nc4	PANGAEA	doi:10.1594/PANGAEA.868929	https://doi.org/10.1594/PANGAEA.868929	Mineral weight per unit area calculation	Ito-Wagai_2016_Global_Clay\clay_weight_5m_v1r1.nc4	PANGAEA	doi:10.1594/PANGAEA.868929	https://doi.org/10.1594/PANGAEA.868929
s7	Mapping	0.08	degree	UO	UO:0000185	s7_5m_assay	Ito-Wagai_2016_Global_Clay\clay_fraction_5m_v1r1.nc4	PANGAEA	doi:10.1594/PANGAEA.868929	https://doi.org/10.1594/PANGAEA.868929	Mineral weight per unit area calculation	Ito-Wagai_2016_Global_Clay\clay_weight_5m_v1r1.nc4	PANGAEA	doi:10.1594/PANGAEA.868929	https://doi.org/10.1594/PANGAEA.868929
s8	Mapping	0.08	degree	UO	UO:0000185	s8_5m_assay	Ito-Wagai_2016_Global_Clay\clay_fraction_5m_v1r1.nc4	PANGAEA	doi:10.1594/PANGAEA.868929	https://doi.org/10.1594/PANGAEA.868929	Mineral weight per unit area calculation	Ito-Wagai_2016_Global_Clay\clay_weight_5m_v1r1.nc4	PANGAEA	doi:10.1594/PANGAEA.868929	https://doi.org/10.1594/PANGAEA.868929
s9	Mapping	0.08	degree	UO	UO:0000185	s9_5m_assay	Ito-Wagai_2016_Global_Clay\clay_fraction_5m_v1r1.nc4	PANGAEA	doi:10.1594/PANGAEA.868929	https://doi.org/10.1594/PANGAEA.868929	Mineral weight per unit area calculation	Ito-Wagai_2016_Global_Clay\clay_weight_5m_v1r1.nc4	PANGAEA	doi:10.1594/PANGAEA.868929	https://doi.org/10.1594/PANGAEA.868929
s10	Mapping	0.08	degree	UO	UO:0000185	s10_5m_assay	Ito-Wagai_2016_Global_Clay\clay_fraction_5m_v1r1.nc4	PANGAEA	doi:10.1594/PANGAEA.868929	https://doi.org/10.1594/PANGAEA.868929	Mineral weight per unit area calculation	Ito-Wagai_2016_Global_Clay\clay_weight_5m_v1r1.nc4	PANGAEA	doi:10.1594/PANGAEA.868929	https://doi.org/10.1594/PANGAEA.868929
s11	Mapping	0.08	degree	UO	UO:0000185	s11_5m_assay	Ito-Wagai_2016_Global_Clay\clay_fraction_5m_v1r1.nc4	PANGAEA	doi:10.1594/PANGAEA.868929	https://doi.org/10.1594/PANGAEA.868929	Mineral weight per unit area calculation	Ito-Wagai_2016_Global_Clay\clay_weight_5m_v1r1.nc4	PANGAEA	doi:10.1594/PANGAEA.868929	https://doi.org/10.1594/PANGAEA.868929
s12	Mapping	0.08	degree	UO	UO:0000185	s12_5m_assay	Ito-Wagai_2016_Global_Clay\clay_fraction_5m_v1r1.nc4	PANGAEA	doi:10.1594/PANGAEA.868929	https://doi.org/10.1594/PANGAEA.868929	Mineral weight per unit area calculation	Ito-Wagai_2016_Global_Clay\clay_weight_5m_v1r1.nc4	PANGAEA	doi:10.1594/PANGAEA.868929	https://doi.org/10.1594/PANGAEA.868929
s13	Mapping	0.08	degree	UO	UO:0000185	s13_5m_assay	Ito-Wagai_2016_Global_Clay\clay_fraction_5m_v1r1.nc4	PANGAEA	doi:10.1594/PANGAEA.868929	https://doi.org/10.1594/PANGAEA.868929	Mineral weight per unit area calculation	Ito-Wagai_2016_Global_Clay\clay_weight_5m_v1r1.nc4	PANGAEA	doi:10.1594/PANGAEA.868929	https://doi.org/10.1594/PANGAEA.868929
s14	Mapping	0.08	degree	UO	UO:0000185	s14_5m_assay	Ito-Wagai_2016_Global_Clay\clay_fraction_5m_v1r1.nc4	PANGAEA	doi:10.1594/PANGAEA.868929	https://doi.org/10.1594/PANGAEA.868929	Mineral weight per unit area calculation	Ito-Wagai_2016_Global_Clay\clay_weight_5m_v1r1.nc4	PANGAEA	doi:10.1594/PANGAEA.868929	https://doi.org/10.1594/PANGAEA.868929
s15	Mapping	0.08	degree	UO	UO:0000185	s15_5m_assay	Ito-Wagai_2016_Global_Clay\clay_fraction_5m_v1r1.nc4	PANGAEA	doi:10.1594/PANGAEA.868929	https://doi.org/10.1594/PANGAEA.868929	Mineral weight per unit area calculation	Ito-Wagai_2016_Global_Clay\clay_weight_5m_v1r1.nc4	PANGAEA	doi:10.1594/PANGAEA.868929	https://doi.org/10.1594/PANGAEA.868929
s16	Mapping	0.08	degree	UO	UO:0000185	s16_5m_assay	Ito-Wagai_2016_Global_Clay\clay_fraction_5m_v1r1.nc4	PANGAEA	doi:10.1594/PANGAEA.868929	https://doi.org/10.1594/PANGAEA.868929	Mineral weight per unit area calculation	Ito-Wagai_2016_Global_Clay\clay_weight_5m_v1r1.nc4	PANGAEA	doi:10.1594/PANGAEA.868929	https://doi.org/10.1594/PANGAEA.868929
s17	Mapping	0.08	degree	UO	UO:0000185	s17_5m_assay	Ito-Wagai_2016_Global_Clay\clay_fraction_5m_v1r1.nc4	PANGAEA	doi:10.1594/PANGAEA.868929	https://doi.org/10.1594/PANGAEA.868929	Mineral weight per unit area calculation	Ito-Wagai_2016_Global_Clay\clay_weight_5m_v1r1.nc4	PANGAEA	doi:10.1594/PANGAEA.868929	https://doi.org/10.1594/PANGAEA.868929
s18	Mapping	0.08	degree	UO	UO:0000185	s18_5m_assay	Ito-Wagai_2016_Global_Clay\clay_fraction_5m_v1r1.nc4	PANGAEA	doi:10.1594/PANGAEA.868929	https://doi.org/10.1594/PANGAEA.868929	Mineral weight per unit area calculation	Ito-Wagai_2016_Global_Clay\clay_weight_5m_v1r1.nc4	PANGAEA	doi:10.1594/PANGAEA.868929	https://doi.org/10.1594/PANGAEA.868929
s19	Mapping	0.08	degree	UO	UO:0000185	s19_5m_assay	Ito-Wagai_2016_Global_Clay\clay_fraction_5m_v1r1.nc4	PANGAEA	doi:10.1594/PANGAEA.868929	https://doi.org/10.1594/PANGAEA.868929	Mineral weight per unit area calculation	Ito-Wagai_2016_Global_Clay\clay_weight_5m_v1r1.nc4	PANGAEA	doi:10.1594/PANGAEA.868929	https://doi.org/10.1594/PANGAEA.868929
s20	Mapping	0.08	degree	UO	UO:0000185	s20_5m_assay	Ito-Wagai_2016_Global_Clay\clay_fraction_5m_v1r1.nc4	PANGAEA	doi:10.1594/PANGAEA.868929	https://doi.org/10.1594/PANGAEA.868929	Mineral weight per unit area calculation	Ito-Wagai_2016_Global_Clay\clay_weight_5m_v1r1.nc4	PANGAEA	doi:10.1594/PANGAEA.868929	https://doi.org/10.1594/PANGAEA.868929
s21	Mapping	0.08	degree	UO	UO:0000185	s21_5m_assay	Ito-Wagai_2016_Global_Clay\clay_fraction_5m_v1r1.nc4	PANGAEA	doi:10.1594/PANGAEA.868929	https://doi.org/10.1594/PANGAEA.868929	Mineral weight per unit area calculation	Ito-Wagai_2016_Global_Clay\clay_weight_5m_v1r1.nc4	PANGAEA	doi:10.1594/PANGAEA.868929	https://doi.org/10.1594/PANGAEA.868929
s22	Mapping	0.08	degree	UO	UO:0000185	s22_5m_assay	Ito-Wagai_2016_Global_Clay\clay_fraction_5m_v1r1.nc4	PANGAEA	doi:10.1594/PANGAEA.868929	https://doi.org/10.1594/PANGAEA.868929	Mineral weight per unit area calculation	Ito-Wagai_2016_Global_Clay\clay_weight_5m_v1r1.nc4	PANGAEA	doi:10.1594/PANGAEA.868929	https://doi.org/10.1594/PANGAEA.868929
s23	Mapping	0.08	degree	UO	UO:0000185	s23_5m_assay	Ito-Wagai_2016_Global_Clay\clay_fraction_5m_v1r1.nc4	PANGAEA	doi:10.1594/PANGAEA.868929	https://doi.org/10.1594/PANGAEA.868929	Mineral weight per unit area calculation	Ito-Wagai_2016_Global_Clay\clay_weight_5m_v1r1.nc4	PANGAEA	doi:10.1594/PANGAEA.868929	https://doi.org/10.1594/PANGAEA.868929
s24	Mapping	0.08	degree	UO	UO:0000185	s24_5m_assay	Ito-Wagai_2016_Global_Clay\clay_fraction_5m_v1r1.nc4	PANGAEA	doi:10.1594/PANGAEA.868929	https://doi.org/10.1594/PANGAEA.868929	Mineral weight per unit area calculation	Ito-Wagai_2016_Global_Clay\clay_weight_5m_v1r1.nc4	PANGAEA	doi:10.1594/PANGAEA.868929	https://doi.org/10.1594/PANGAEA.868929
s25	Mapping	0.08	degree	UO	UO:0000185	s25_5m_assay	Ito-Wagai_2016_Global_Clay\clay_fraction_5m_v1r1.nc4	PANGAEA	doi:10.1594/PANGAEA.868929	https://doi.org/10.1594/PANGAEA.868929	Mineral weight per unit area calculation	Ito-Wagai_2016_Global_Clay\clay_weight_5m_v1r1.nc4	PANGAEA	doi:10.1594/PANGAEA.868929	https://doi.org/10.1594/PANGAEA.868929
s26	Mapping	0.08	degree	UO	UO:0000185	s26_5m_assay	Ito-Wagai_2016_Global_Clay\clay_fraction_5m_v1r1.nc4	PANGAEA	doi:10.1594/PANGAEA.868929	https://doi.org/10.1594/PANGAEA.868929	Mineral weight per unit area calculation	Ito-Wagai_2016_Global_Clay\clay_weight_5m_v1r1.nc4	PANGAEA	doi:10.1594/PANGAEA.868929	https://doi.org/10.1594/PANGAEA.868929
s27	Mapping	0.08	degree	UO	UO:0000185	s27_5m_assay	Ito-Wagai_2016_Global_Clay\clay_fraction_5m_v1r1.nc4	PANGAEA	doi:10.1594/PANGAEA.868929	https://doi.org/10.1594/PANGAEA.868929	Mineral weight per unit area calculation	Ito-Wagai_2016_Global_Clay\clay_weight_5m_v1r1.nc4	PANGAEA	doi:10.1594/PANGAEA.868929	https://doi.org/10.1594/PANGAEA.868929
s1	Mapping	0.25	degree	UO	UO:0000185	s1_qd_assay	Ito-Wagai_2016_Global_Clay\clay_fraction_qd_v1r1.nc4	PANGAEA	doi:10.1594/PANGAEA.868929	https://doi.org/10.1594/PANGAEA.868929	Mineral weight per unit area calculation	Ito-Wagai_2016_Global_Clay\clay_weight_qd_v1r1.nc4	PANGAEA	doi:10.1594/PANGAEA.868929	https://doi.org/10.1594/PANGAEA.868929
s2	Mapping	0.25	degree	UO	UO:0000185	s2_qd_assay	Ito-Wagai_2016_Global_Clay\clay_fraction_qd_v1r1.nc4	PANGAEA	doi:10.1594/PANGAEA.868929	https://doi.org/10.1594/PANGAEA.868929	Mineral weight per unit area calculation	Ito-Wagai_2016_Global_Clay\clay_weight_qd_v1r1.nc4	PANGAEA	doi:10.1594/PANGAEA.868929	https://doi.org/10.1594/PANGAEA.868929
s3	Mapping	0.25	degree	UO	UO:0000185	s3_qd_assay	Ito-Wagai_2016_Global_Clay\clay_fraction_qd_v1r1.nc4	PANGAEA	doi:10.1594/PANGAEA.868929	https://doi.org/10.1594/PANGAEA.868929	Mineral weight per unit area calculation	Ito-Wagai_2016_Global_Clay\clay_weight_qd_v1r1.nc4	PANGAEA	doi:10.1594/PANGAEA.868929	https://doi.org/10.1594/PANGAEA.868929
s4	Mapping	0.25	degree	UO	UO:0000185	s4_qd_assay	Ito-Wagai_2016_Global_Clay\clay_fraction_qd_v1r1.nc4	PANGAEA	doi:10.1594/PANGAEA.868929	https://doi.org/10.1594/PANGAEA.868929	Mineral weight per unit area calculation	Ito-Wagai_2016_Global_Clay\clay_weight_qd_v1r1.nc4	PANGAEA	doi:10.1594/PANGAEA.868929	https://doi.org/10.1594/PANGAEA.868929
s5	Mapping	0.25	degree	UO	UO:0000185	s5_qd_assay	Ito-Wagai_2016_Global_Clay\clay_fraction_qd_v1r1.nc4	PANGAEA	doi:10.1594/PANGAEA.868929	https://doi.org/10.1594/PANGAEA.868929	Mineral weight per unit area calculation	Ito-Wagai_2016_Global_Clay\clay_weight_qd_v1r1.nc4	PANGAEA	doi:10.1594/PANGAEA.868929	https://doi.org/10.1594/PANGAEA.868929
s6	Mapping	0.25	degree	UO	UO:0000185	s6_qd_assay	Ito-Wagai_2016_Global_Clay\clay_fraction_qd_v1r1.nc4	PANGAEA	doi:10.1594/PANGAEA.868929	https://doi.org/10.1594/PANGAEA.868929	Mineral weight per unit area calculation	Ito-Wagai_2016_Global_Clay\clay_weight_qd_v1r1.nc4	PANGAEA	doi:10.1594/PANGAEA.868929	https://doi.org/10.1594/PANGAEA.868929
s7	Mapping	0.25	degree	UO	UO:0000185	s7_qd_assay	Ito-Wagai_2016_Global_Clay\clay_fraction_qd_v1r1.nc4	PANGAEA	doi:10.1594/PANGAEA.868929	https://doi.org/10.1594/PANGAEA.868929	Mineral weight per unit area calculation	Ito-Wagai_2016_Global_Clay\clay_weight_qd_v1r1.nc4	PANGAEA	doi:10.1594/PANGAEA.868929	https://doi.org/10.1594/PANGAEA.868929
s8	Mapping	0.25	degree	UO	UO:0000185	s8_qd_assay	Ito-Wagai_2016_Global_Clay\clay_fraction_qd_v1r1.nc4	PANGAEA	doi:10.1594/PANGAEA.868929	https://doi.org/10.1594/PANGAEA.868929	Mineral weight per unit area calculation	Ito-Wagai_2016_Global_Clay\clay_weight_qd_v1r1.nc4	PANGAEA	doi:10.1594/PANGAEA.868929	https://doi.org/10.1594/PANGAEA.868929
s9	Mapping	0.25	degree	UO	UO:0000185	s9_qd_assay	Ito-Wagai_2016_Global_Clay\clay_fraction_qd_v1r1.nc4	PANGAEA	doi:10.1594/PANGAEA.868929	https://doi.org/10.1594/PANGAEA.868929	Mineral weight per unit area calculation	Ito-Wagai_2016_Global_Clay\clay_weight_qd_v1r1.nc4	PANGAEA	doi:10.1594/PANGAEA.868929	https://doi.org/10.1594/PANGAEA.868929
s10	Mapping	0.25	degree	UO	UO:0000185	s10_qd_assay	Ito-Wagai_2016_Global_Clay\clay_fraction_qd_v1r1.nc4	PANGAEA	doi:10.1594/PANGAEA.868929	https://doi.org/10.1594/PANGAEA.868929	Mineral weight per unit area calculation	Ito-Wagai_2016_Global_Clay\clay_weight_qd_v1r1.nc4	PANGAEA	doi:10.1594/PANGAEA.868929	https://doi.org/10.1594/PANGAEA.868929
s11	Mapping	0.25	degree	UO	UO:0000185	s11_qd_assay	Ito-Wagai_2016_Global_Clay\clay_fraction_qd_v1r1.nc4	PANGAEA	doi:10.1594/PANGAEA.868929	https://doi.org/10.1594/PANGAEA.868929	Mineral weight per unit area calculation	Ito-Wagai_2016_Global_Clay\clay_weight_qd_v1r1.nc4	PANGAEA	doi:10.1594/PANGAEA.868929	https://doi.org/10.1594/PANGAEA.868929
s12	Mapping	0.25	degree	UO	UO:0000185	s12_qd_assay	Ito-Wagai_2016_Global_Clay\clay_fraction_qd_v1r1.nc4	PANGAEA	doi:10.1594/PANGAEA.868929	https://doi.org/10.1594/PANGAEA.868929	Mineral weight per unit area calculation	Ito-Wagai_2016_Global_Clay\clay_weight_qd_v1r1.nc4	PANGAEA	doi:10.1594/PANGAEA.868929	https://doi.org/10.1594/PANGAEA.868929
s13	Mapping	0.25	degree	UO	UO:0000185	s13_qd_assay	Ito-Wagai_2016_Global_Clay\clay_fraction_qd_v1r1.nc4	PANGAEA	doi:10.1594/PANGAEA.868929	https://doi.org/10.1594/PANGAEA.868929	Mineral weight per unit area calculation	Ito-Wagai_2016_Global_Clay\clay_weight_qd_v1r1.nc4	PANGAEA	doi:10.1594/PANGAEA.868929	https://doi.org/10.1594/PANGAEA.868929
s14	Mapping	0.25	degree	UO	UO:0000185	s14_qd_assay	Ito-Wagai_2016_Global_Clay\clay_fraction_qd_v1r1.nc4	PANGAEA	doi:10.1594/PANGAEA.868929	https://doi.org/10.1594/PANGAEA.868929	Mineral weight per unit area calculation	Ito-Wagai_2016_Global_Clay\clay_weight_qd_v1r1.nc4	PANGAEA	doi:10.1594/PANGAEA.868929	https://doi.org/10.1594/PANGAEA.868929
s15	Mapping	0.25	degree	UO	UO:0000185	s15_qd_assay	Ito-Wagai_2016_Global_Clay\clay_fraction_qd_v1r1.nc4	PANGAEA	doi:10.1594/PANGAEA.868929	https://doi.org/10.1594/PANGAEA.868929	Mineral weight per unit area calculation	Ito-Wagai_2016_Global_Clay\clay_weight_qd_v1r1.nc4	PANGAEA	doi:10.1594/PANGAEA.868929	https://doi.org/10.1594/PANGAEA.868929
s16	Mapping	0.25	degree	UO	UO:0000185	s16_qd_assay	Ito-Wagai_2016_Global_Clay\clay_fraction_qd_v1r1.nc4	PANGAEA	doi:10.1594/PANGAEA.868929	https://doi.org/10.1594/PANGAEA.868929	Mineral weight per unit area calculation	Ito-Wagai_2016_Global_Clay\clay_weight_qd_v1r1.nc4	PANGAEA	doi:10.1594/PANGAEA.868929	https://doi.org/10.1594/PANGAEA.868929
s17	Mapping	0.25	degree	UO	UO:0000185	s17_qd_assay	Ito-Wagai_2016_Global_Clay\clay_fraction_qd_v1r1.nc4	PANGAEA	doi:10.1594/PANGAEA.868929	https://doi.org/10.1594/PANGAEA.868929	Mineral weight per unit area calculation	Ito-Wagai_2016_Global_Clay\clay_weight_qd_v1r1.nc4	PANGAEA	doi:10.1594/PANGAEA.868929	https://doi.org/10.1594/PANGAEA.868929
s18	Mapping	0.25	degree	UO	UO:0000185	s18_qd_assay	Ito-Wagai_2016_Global_Clay\clay_fraction_qd_v1r1.nc4	PANGAEA	doi:10.1594/PANGAEA.868929	https://doi.org/10.1594/PANGAEA.868929	Mineral weight per unit area calculation	Ito-Wagai_2016_Global_Clay\clay_weight_qd_v1r1.nc4	PANGAEA	doi:10.1594/PANGAEA.868929	https://doi.org/10.1594/PANGAEA.868929
s19	Mapping	0.25	degree	UO	UO:0000185	s19_qd_assay	Ito-Wagai_2016_Global_Clay\clay_fraction_qd_v1r1.nc4	PANGAEA	doi:10.1594/PANGAEA.868929	https://doi.org/10.1594/PANGAEA.868929	Mineral weight per unit area calculation	Ito-Wagai_2016_Global_Clay\clay_weight_qd_v1r1.nc4	PANGAEA	doi:10.1594/PANGAEA.868929	https://doi.org/10.1594/PANGAEA.868929
s20	Mapping	0.25	degree	UO	UO:0000185	s20_qd_assay	Ito-Wagai_2016_Global_Clay\clay_fraction_qd_v1r1.nc4	PANGAEA	doi:10.1594/PANGAEA.868929	https://doi.org/10.1594/PANGAEA.868929	Mineral weight per unit area calculation	Ito-Wagai_2016_Global_Clay\clay_weight_qd_v1r1.nc4	PANGAEA	doi:10.1594/PANGAEA.868929	https://doi.org/10.1594/PANGAEA.868929
s21	Mapping	0.25	degree	UO	UO:0000185	s21_qd_assay	Ito-Wagai_2016_Global_Clay\clay_fraction_qd_v1r1.nc4	PANGAEA	doi:10.1594/PANGAEA.868929	https://doi.org/10.1594/PANGAEA.868929	Mineral weight per unit area calculation	Ito-Wagai_2016_Global_Clay\clay_weight_qd_v1r1.nc4	PANGAEA	doi:10.1594/PANGAEA.868929	https://doi.org/10.1594/PANGAEA.868929
s22	Mapping	0.25	degree	UO	UO:0000185	s22_qd_assay	Ito-Wagai_2016_Global_Clay\clay_fraction_qd_v1r1.nc4	PANGAEA	doi:10.1594/PANGAEA.868929	https://doi.org/10.1594/PANGAEA.868929	Mineral weight per unit area calculation	Ito-Wagai_2016_Global_Clay\clay_weight_qd_v1r1.nc4	PANGAEA	doi:10.1594/PANGAEA.868929	https://doi.org/10.1594/PANGAEA.868929
s23	Mapping	0.25	degree	UO	UO:0000185	s23_qd_assay	Ito-Wagai_2016_Global_Clay\clay_fraction_qd_v1r1.nc4	PANGAEA	doi:10.1594/PANGAEA.868929	https://doi.org/10.1594/PANGAEA.868929	Mineral weight per unit area calculation	Ito-Wagai_2016_Global_Clay\clay_weight_qd_v1r1.nc4	PANGAEA	doi:10.1594/PANGAEA.868929	https://doi.org/10.1594/PANGAEA.868929
s24	Mapping	0.25	degree	UO	UO:0000185	s24_qd_assay	Ito-Wagai_2016_Global_Clay\clay_fraction_qd_v1r1.nc4	PANGAEA	doi:10.1594/PANGAEA.868929	https://doi.org/10.1594/PANGAEA.868929	Mineral weight per unit area calculation	Ito-Wagai_2016_Global_Clay\clay_weight_qd_v1r1.nc4	PANGAEA	doi:10.1594/PANGAEA.868929	https://doi.org/10.1594/PANGAEA.868929
s25	Mapping	0.25	degree	UO	UO:0000185	s25_qd_assay	Ito-Wagai_2016_Global_Clay\clay_fraction_qd_v1r1.nc4	PANGAEA	doi:10.1594/PANGAEA.868929	https://doi.org/10.1594/PANGAEA.868929	Mineral weight per unit area calculation	Ito-Wagai_2016_Global_Clay\clay_weight_qd_v1r1.nc4	PANGAEA	doi:10.1594/PANGAEA.868929	https://doi.org/10.1594/PANGAEA.868929
s26	Mapping	0.25	degree	UO	UO:0000185	s26_qd_assay	Ito-Wagai_2016_Global_Clay\clay_fraction_qd_v1r1.nc4	PANGAEA	doi:10.1594/PANGAEA.868929	https://doi.org/10.1594/PANGAEA.868929	Mineral weight per unit area calculation	Ito-Wagai_2016_Global_Clay\clay_weight_qd_v1r1.nc4	PANGAEA	doi:10.1594/PANGAEA.868929	https://doi.org/10.1594/PANGAEA.868929
s27	Mapping	0.25	degree	UO	UO:0000185	s27_qd_assay	Ito-Wagai_2016_Global_Clay\clay_fraction_qd_v1r1.nc4	PANGAEA	doi:10.1594/PANGAEA.868929	https://doi.org/10.1594/PANGAEA.868929	Mineral weight per unit area calculation	Ito-Wagai_2016_Global_Clay\clay_weight_qd_v1r1.nc4	PANGAEA	doi:10.1594/PANGAEA.868929	https://doi.org/10.1594/PANGAEA.868929
s1	Mapping	0.5	degree	UO	UO:0000185	s1_hd_assay	Ito-Wagai_2016_Global_Clay\clay_fraction_hd_v1r1.nc4	PANGAEA	doi:10.1594/PANGAEA.868929	https://doi.org/10.1594/PANGAEA.868929	Mineral weight per unit area calculation	Ito-Wagai_2016_Global_Clay\clay_weight_hd_v1r1.nc4	PANGAEA	doi:10.1594/PANGAEA.868929	https://doi.org/10.1594/PANGAEA.868929
s2	Mapping	0.5	degree	UO	UO:0000185	s2_hd_assay	Ito-Wagai_2016_Global_Clay\clay_fraction_hd_v1r1.nc4	PANGAEA	doi:10.1594/PANGAEA.868929	https://doi.org/10.1594/PANGAEA.868929	Mineral weight per unit area calculation	Ito-Wagai_2016_Global_Clay\clay_weight_hd_v1r1.nc4	PANGAEA	doi:10.1594/PANGAEA.868929	https://doi.org/10.1594/PANGAEA.868929
s3	Mapping	0.5	degree	UO	UO:0000185	s3_hd_assay	Ito-Wagai_2016_Global_Clay\clay_fraction_hd_v1r1.nc4	PANGAEA	doi:10.1594/PANGAEA.868929	https://doi.org/10.1594/PANGAEA.868929	Mineral weight per unit area calculation	Ito-Wagai_2016_Global_Clay\clay_weight_hd_v1r1.nc4	PANGAEA	doi:10.1594/PANGAEA.868929	https://doi.org/10.1594/PANGAEA.868929
s4	Mapping	0.5	degree	UO	UO:0000185	s4_hd_assay	Ito-Wagai_2016_Global_Clay\clay_fraction_hd_v1r1.nc4	PANGAEA	doi:10.1594/PANGAEA.868929	https://doi.org/10.1594/PANGAEA.868929	Mineral weight per unit area calculation	Ito-Wagai_2016_Global_Clay\clay_weight_hd_v1r1.nc4	PANGAEA	doi:10.1594/PANGAEA.868929	https://doi.org/10.1594/PANGAEA.868929
s5	Mapping	0.5	degree	UO	UO:0000185	s5_hd_assay	Ito-Wagai_2016_Global_Clay\clay_fraction_hd_v1r1.nc4	PANGAEA	doi:10.1594/PANGAEA.868929	https://doi.org/10.1594/PANGAEA.868929	Mineral weight per unit area calculation	Ito-Wagai_2016_Global_Clay\clay_weight_hd_v1r1.nc4	PANGAEA	doi:10.1594/PANGAEA.868929	https://doi.org/10.1594/PANGAEA.868929
s6	Mapping	0.5	degree	UO	UO:0000185	s6_hd_assay	Ito-Wagai_2016_Global_Clay\clay_fraction_hd_v1r1.nc4	PANGAEA	doi:10.1594/PANGAEA.868929	https://doi.org/10.1594/PANGAEA.868929	Mineral weight per unit area calculation	Ito-Wagai_2016_Global_Clay\clay_weight_hd_v1r1.nc4	PANGAEA	doi:10.1594/PANGAEA.868929	https://doi.org/10.1594/PANGAEA.868929
s7	Mapping	0.5	degree	UO	UO:0000185	s7_hd_assay	Ito-Wagai_2016_Global_Clay\clay_fraction_hd_v1r1.nc4	PANGAEA	doi:10.1594/PANGAEA.868929	https://doi.org/10.1594/PANGAEA.868929	Mineral weight per unit area calculation	Ito-Wagai_2016_Global_Clay\clay_weight_hd_v1r1.nc4	PANGAEA	doi:10.1594/PANGAEA.868929	https://doi.org/10.1594/PANGAEA.868929
s8	Mapping	0.5	degree	UO	UO:0000185	s8_hd_assay	Ito-Wagai_2016_Global_Clay\clay_fraction_hd_v1r1.nc4	PANGAEA	doi:10.1594/PANGAEA.868929	https://doi.org/10.1594/PANGAEA.868929	Mineral weight per unit area calculation	Ito-Wagai_2016_Global_Clay\clay_weight_hd_v1r1.nc4	PANGAEA	doi:10.1594/PANGAEA.868929	https://doi.org/10.1594/PANGAEA.868929
s9	Mapping	0.5	degree	UO	UO:0000185	s9_hd_assay	Ito-Wagai_2016_Global_Clay\clay_fraction_hd_v1r1.nc4	PANGAEA	doi:10.1594/PANGAEA.868929	https://doi.org/10.1594/PANGAEA.868929	Mineral weight per unit area calculation	Ito-Wagai_2016_Global_Clay\clay_weight_hd_v1r1.nc4	PANGAEA	doi:10.1594/PANGAEA.868929	https://doi.org/10.1594/PANGAEA.868929
s10	Mapping	0.5	degree	UO	UO:0000185	s10_hd_assay	Ito-Wagai_2016_Global_Clay\clay_fraction_hd_v1r1.nc4	PANGAEA	doi:10.1594/PANGAEA.868929	https://doi.org/10.1594/PANGAEA.868929	Mineral weight per unit area calculation	Ito-Wagai_2016_Global_Clay\clay_weight_hd_v1r1.nc4	PANGAEA	doi:10.1594/PANGAEA.868929	https://doi.org/10.1594/PANGAEA.868929
s11	Mapping	0.5	degree	UO	UO:0000185	s11_hd_assay	Ito-Wagai_2016_Global_Clay\clay_fraction_hd_v1r1.nc4	PANGAEA	doi:10.1594/PANGAEA.868929	https://doi.org/10.1594/PANGAEA.868929	Mineral weight per unit area calculation	Ito-Wagai_2016_Global_Clay\clay_weight_hd_v1r1.nc4	PANGAEA	doi:10.1594/PANGAEA.868929	https://doi.org/10.1594/PANGAEA.868929
s12	Mapping	0.5	degree	UO	UO:0000185	s12_hd_assay	Ito-Wagai_2016_Global_Clay\clay_fraction_hd_v1r1.nc4	PANGAEA	doi:10.1594/PANGAEA.868929	https://doi.org/10.1594/PANGAEA.868929	Mineral weight per unit area calculation	Ito-Wagai_2016_Global_Clay\clay_weight_hd_v1r1.nc4	PANGAEA	doi:10.1594/PANGAEA.868929	https://doi.org/10.1594/PANGAEA.868929
s13	Mapping	0.5	degree	UO	UO:0000185	s13_hd_assay	Ito-Wagai_2016_Global_Clay\clay_fraction_hd_v1r1.nc4	PANGAEA	doi:10.1594/PANGAEA.868929	https://doi.org/10.1594/PANGAEA.868929	Mineral weight per unit area calculation	Ito-Wagai_2016_Global_Clay\clay_weight_hd_v1r1.nc4	PANGAEA	doi:10.1594/PANGAEA.868929	https://doi.org/10.1594/PANGAEA.868929
s14	Mapping	0.5	degree	UO	UO:0000185	s14_hd_assay	Ito-Wagai_2016_Global_Clay\clay_fraction_hd_v1r1.nc4	PANGAEA	doi:10.1594/PANGAEA.868929	https://doi.org/10.1594/PANGAEA.868929	Mineral weight per unit area calculation	Ito-Wagai_2016_Global_Clay\clay_weight_hd_v1r1.nc4	PANGAEA	doi:10.1594/PANGAEA.868929	https://doi.org/10.1594/PANGAEA.868929
s15	Mapping	0.5	degree	UO	UO:0000185	s15_hd_assay	Ito-Wagai_2016_Global_Clay\clay_fraction_hd_v1r1.nc4	PANGAEA	doi:10.1594/PANGAEA.868929	https://doi.org/10.1594/PANGAEA.868929	Mineral weight per unit area calculation	Ito-Wagai_2016_Global_Clay\clay_weight_hd_v1r1.nc4	PANGAEA	doi:10.1594/PANGAEA.868929	https://doi.org/10.1594/PANGAEA.868929
s16	Mapping	0.5	degree	UO	UO:0000185	s16_hd_assay	Ito-Wagai_2016_Global_Clay\clay_fraction_hd_v1r1.nc4	PANGAEA	doi:10.1594/PANGAEA.868929	https://doi.org/10.1594/PANGAEA.868929	Mineral weight per unit area calculation	Ito-Wagai_2016_Global_Clay\clay_weight_hd_v1r1.nc4	PANGAEA	doi:10.1594/PANGAEA.868929	https://doi.org/10.1594/PANGAEA.868929
s17	Mapping	0.5	degree	UO	UO:0000185	s17_hd_assay	Ito-Wagai_2016_Global_Clay\clay_fraction_hd_v1r1.nc4	PANGAEA	doi:10.1594/PANGAEA.868929	https://doi.org/10.1594/PANGAEA.868929	Mineral weight per unit area calculation	Ito-Wagai_2016_Global_Clay\clay_weight_hd_v1r1.nc4	PANGAEA	doi:10.1594/PANGAEA.868929	https://doi.org/10.1594/PANGAEA.868929
s18	Mapping	0.5	degree	UO	UO:0000185	s18_hd_assay	Ito-Wagai_2016_Global_Clay\clay_fraction_hd_v1r1.nc4	PANGAEA	doi:10.1594/PANGAEA.868929	https://doi.org/10.1594/PANGAEA.868929	Mineral weight per unit area calculation	Ito-Wagai_2016_Global_Clay\clay_weight_hd_v1r1.nc4	PANGAEA	doi:10.1594/PANGAEA.868929	https://doi.org/10.1594/PANGAEA.868929
s19	Mapping	0.5	degree	UO	UO:0000185	s19_hd_assay	Ito-Wagai_2016_Global_Clay\clay_fraction_hd_v1r1.nc4	PANGAEA	doi:10.1594/PANGAEA.868929	https://doi.org/10.1594/PANGAEA.868929	Mineral weight per unit area calculation	Ito-Wagai_2016_Global_Clay\clay_weight_hd_v1r1.nc4	PANGAEA	doi:10.1594/PANGAEA.868929	https://doi.org/10.1594/PANGAEA.868929
s20	Mapping	0.5	degree	UO	UO:0000185	s20_hd_assay	Ito-Wagai_2016_Global_Clay\clay_fraction_hd_v1r1.nc4	PANGAEA	doi:10.1594/PANGAEA.868929	https://doi.org/10.1594/PANGAEA.868929	Mineral weight per unit area calculation	Ito-Wagai_2016_Global_Clay\clay_weight_hd_v1r1.nc4	PANGAEA	doi:10.1594/PANGAEA.868929	https://doi.org/10.1594/PANGAEA.868929
s21	Mapping	0.5	degree	UO	UO:0000185	s21_hd_assay	Ito-Wagai_2016_Global_Clay\clay_fraction_hd_v1r1.nc4	PANGAEA	doi:10.1594/PANGAEA.868929	https://doi.org/10.1594/PANGAEA.868929	Mineral weight per unit area calculation	Ito-Wagai_2016_Global_Clay\clay_weight_hd_v1r1.nc4	PANGAEA	doi:10.1594/PANGAEA.868929	https://doi.org/10.1594/PANGAEA.868929
s22	Mapping	0.5	degree	UO	UO:0000185	s22_hd_assay	Ito-Wagai_2016_Global_Clay\clay_fraction_hd_v1r1.nc4	PANGAEA	doi:10.1594/PANGAEA.868929	https://doi.org/10.1594/PANGAEA.868929	Mineral weight per unit area calculation	Ito-Wagai_2016_Global_Clay\clay_weight_hd_v1r1.nc4	PANGAEA	doi:10.1594/PANGAEA.868929	https://doi.org/10.1594/PANGAEA.868929
s23	Mapping	0.5	degree	UO	UO:0000185	s23_hd_assay	Ito-Wagai_2016_Global_Clay\clay_fraction_hd_v1r1.nc4	PANGAEA	doi:10.1594/PANGAEA.868929	https://doi.org/10.1594/PANGAEA.868929	Mineral weight per unit area calculation	Ito-Wagai_2016_Global_Clay\clay_weight_hd_v1r1.nc4	PANGAEA	doi:10.1594/PANGAEA.868929	https://doi.org/10.1594/PANGAEA.868929
s24	Mapping	0.5	degree	UO	UO:0000185	s24_hd_assay	Ito-Wagai_2016_Global_Clay\clay_fraction_hd_v1r1.nc4	PANGAEA	doi:10.1594/PANGAEA.868929	https://doi.org/10.1594/PANGAEA.868929	Mineral weight per unit area calculation	Ito-Wagai_2016_Global_Clay\clay_weight_hd_v1r1.nc4	PANGAEA	doi:10.1594/PANGAEA.868929	https://doi.org/10.1594/PANGAEA.868929
s25	Mapping	0.5	degree	UO	UO:0000185	s25_hd_assay	Ito-Wagai_2016_Global_Clay\clay_fraction_hd_v1r1.nc4	PANGAEA	doi:10.1594/PANGAEA.868929	https://doi.org/10.1594/PANGAEA.868929	Mineral weight per unit area calculation	Ito-Wagai_2016_Global_Clay\clay_weight_hd_v1r1.nc4	PANGAEA	doi:10.1594/PANGAEA.868929	https://doi.org/10.1594/PANGAEA.868929
s26	Mapping	0.5	degree	UO	UO:0000185	s26_hd_assay	Ito-Wagai_2016_Global_Clay\clay_fraction_hd_v1r1.nc4	PANGAEA	doi:10.1594/PANGAEA.868929	https://doi.org/10.1594/PANGAEA.868929	Mineral weight per unit area calculation	Ito-Wagai_2016_Global_Clay\clay_weight_hd_v1r1.nc4	PANGAEA	doi:10.1594/PANGAEA.868929	https://doi.org/10.1594/PANGAEA.868929
s27	Mapping	0.5	degree	UO	UO:0000185	s27_hd_assay	Ito-Wagai_2016_Global_Clay\clay_fraction_hd_v1r1.nc4	PANGAEA	doi:10.1594/PANGAEA.868929	https://doi.org/10.1594/PANGAEA.868929	Mineral weight per unit area calculation	Ito-Wagai_2016_Global_Clay\clay_weight_hd_v1r1.nc4	PANGAEA	doi:10.1594/PANGAEA.868929	https://doi.org/10.1594/PANGAEA.868929
s1	Mapping	1	degree	UO	UO:0000185	s1_1d_assay	Ito-Wagai_2016_Global_Clay\clay_fraction_1d_v1r1.nc4	PANGAEA	doi:10.1594/PANGAEA.868929	https://doi.org/10.1594/PANGAEA.868929	Mineral weight per unit area calculation	Ito-Wagai_2016_Global_Clay\clay_weight_1d_v1r1.nc4	PANGAEA	doi:10.1594/PANGAEA.868929	https://doi.org/10.1594/PANGAEA.868929
s2	Mapping	1	degree	UO	UO:0000185	s2_1d_assay	Ito-Wagai_2016_Global_Clay\clay_fraction_1d_v1r1.nc4	PANGAEA	doi:10.1594/PANGAEA.868929	https://doi.org/10.1594/PANGAEA.868929	Mineral weight per unit area calculation	Ito-Wagai_2016_Global_Clay\clay_weight_1d_v1r1.nc4	PANGAEA	doi:10.1594/PANGAEA.868929	https://doi.org/10.1594/PANGAEA.868929
s3	Mapping	1	degree	UO	UO:0000185	s3_1d_assay	Ito-Wagai_2016_Global_Clay\clay_fraction_1d_v1r1.nc4	PANGAEA	doi:10.1594/PANGAEA.868929	https://doi.org/10.1594/PANGAEA.868929	Mineral weight per unit area calculation	Ito-Wagai_2016_Global_Clay\clay_weight_1d_v1r1.nc4	PANGAEA	doi:10.1594/PANGAEA.868929	https://doi.org/10.1594/PANGAEA.868929
s4	Mapping	1	degree	UO	UO:0000185	s4_1d_assay	Ito-Wagai_2016_Global_Clay\clay_fraction_1d_v1r1.nc4	PANGAEA	doi:10.1594/PANGAEA.868929	https://doi.org/10.1594/PANGAEA.868929	Mineral weight per unit area calculation	Ito-Wagai_2016_Global_Clay\clay_weight_1d_v1r1.nc4	PANGAEA	doi:10.1594/PANGAEA.868929	https://doi.org/10.1594/PANGAEA.868929
s5	Mapping	1	degree	UO	UO:0000185	s5_1d_assay	Ito-Wagai_2016_Global_Clay\clay_fraction_1d_v1r1.nc4	PANGAEA	doi:10.1594/PANGAEA.868929	https://doi.org/10.1594/PANGAEA.868929	Mineral weight per unit area calculation	Ito-Wagai_2016_Global_Clay\clay_weight_1d_v1r1.nc4	PANGAEA	doi:10.1594/PANGAEA.868929	https://doi.org/10.1594/PANGAEA.868929
s6	Mapping	1	degree	UO	UO:0000185	s6_1d_assay	Ito-Wagai_2016_Global_Clay\clay_fraction_1d_v1r1.nc4	PANGAEA	doi:10.1594/PANGAEA.868929	https://doi.org/10.1594/PANGAEA.868929	Mineral weight per unit area calculation	Ito-Wagai_2016_Global_Clay\clay_weight_1d_v1r1.nc4	PANGAEA	doi:10.1594/PANGAEA.868929	https://doi.org/10.1594/PANGAEA.868929
s7	Mapping	1	degree	UO	UO:0000185	s7_1d_assay	Ito-Wagai_2016_Global_Clay\clay_fraction_1d_v1r1.nc4	PANGAEA	doi:10.1594/PANGAEA.868929	https://doi.org/10.1594/PANGAEA.868929	Mineral weight per unit area calculation	Ito-Wagai_2016_Global_Clay\clay_weight_1d_v1r1.nc4	PANGAEA	doi:10.1594/PANGAEA.868929	https://doi.org/10.1594/PANGAEA.868929
s8	Mapping	1	degree	UO	UO:0000185	s8_1d_assay	Ito-Wagai_2016_Global_Clay\clay_fraction_1d_v1r1.nc4	PANGAEA	doi:10.1594/PANGAEA.868929	https://doi.org/10.1594/PANGAEA.868929	Mineral weight per unit area calculation	Ito-Wagai_2016_Global_Clay\clay_weight_1d_v1r1.nc4	PANGAEA	doi:10.1594/PANGAEA.868929	https://doi.org/10.1594/PANGAEA.868929
s9	Mapping	1	degree	UO	UO:0000185	s9_1d_assay	Ito-Wagai_2016_Global_Clay\clay_fraction_1d_v1r1.nc4	PANGAEA	doi:10.1594/PANGAEA.868929	https://doi.org/10.1594/PANGAEA.868929	Mineral weight per unit area calculation	Ito-Wagai_2016_Global_Clay\clay_weight_1d_v1r1.nc4	PANGAEA	doi:10.1594/PANGAEA.868929	https://doi.org/10.1594/PANGAEA.868929
s10	Mapping	1	degree	UO	UO:0000185	s10_1d_assay	Ito-Wagai_2016_Global_Clay\clay_fraction_1d_v1r1.nc4	PANGAEA	doi:10.1594/PANGAEA.868929	https://doi.org/10.1594/PANGAEA.868929	Mineral weight per unit area calculation	Ito-Wagai_2016_Global_Clay\clay_weight_1d_v1r1.nc4	PANGAEA	doi:10.1594/PANGAEA.868929	https://doi.org/10.1594/PANGAEA.868929
s11	Mapping	1	degree	UO	UO:0000185	s11_1d_assay	Ito-Wagai_2016_Global_Clay\clay_fraction_1d_v1r1.nc4	PANGAEA	doi:10.1594/PANGAEA.868929	https://doi.org/10.1594/PANGAEA.868929	Mineral weight per unit area calculation	Ito-Wagai_2016_Global_Clay\clay_weight_1d_v1r1.nc4	PANGAEA	doi:10.1594/PANGAEA.868929	https://doi.org/10.1594/PANGAEA.868929
s12	Mapping	1	degree	UO	UO:0000185	s12_1d_assay	Ito-Wagai_2016_Global_Clay\clay_fraction_1d_v1r1.nc4	PANGAEA	doi:10.1594/PANGAEA.868929	https://doi.org/10.1594/PANGAEA.868929	Mineral weight per unit area calculation	Ito-Wagai_2016_Global_Clay\clay_weight_1d_v1r1.nc4	PANGAEA	doi:10.1594/PANGAEA.868929	https://doi.org/10.1594/PANGAEA.868929
s13	Mapping	1	degree	UO	UO:0000185	s13_1d_assay	Ito-Wagai_2016_Global_Clay\clay_fraction_1d_v1r1.nc4	PANGAEA	doi:10.1594/PANGAEA.868929	https://doi.org/10.1594/PANGAEA.868929	Mineral weight per unit area calculation	Ito-Wagai_2016_Global_Clay\clay_weight_1d_v1r1.nc4	PANGAEA	doi:10.1594/PANGAEA.868929	https://doi.org/10.1594/PANGAEA.868929
s14	Mapping	1	degree	UO	UO:0000185	s14_1d_assay	Ito-Wagai_2016_Global_Clay\clay_fraction_1d_v1r1.nc4	PANGAEA	doi:10.1594/PANGAEA.868929	https://doi.org/10.1594/PANGAEA.868929	Mineral weight per unit area calculation	Ito-Wagai_2016_Global_Clay\clay_weight_1d_v1r1.nc4	PANGAEA	doi:10.1594/PANGAEA.868929	https://doi.org/10.1594/PANGAEA.868929
s15	Mapping	1	degree	UO	UO:0000185	s15_1d_assay	Ito-Wagai_2016_Global_Clay\clay_fraction_1d_v1r1.nc4	PANGAEA	doi:10.1594/PANGAEA.868929	https://doi.org/10.1594/PANGAEA.868929	Mineral weight per unit area calculation	Ito-Wagai_2016_Global_Clay\clay_weight_1d_v1r1.nc4	PANGAEA	doi:10.1594/PANGAEA.868929	https://doi.org/10.1594/PANGAEA.868929
s16	Mapping	1	degree	UO	UO:0000185	s16_1d_assay	Ito-Wagai_2016_Global_Clay\clay_fraction_1d_v1r1.nc4	PANGAEA	doi:10.1594/PANGAEA.868929	https://doi.org/10.1594/PANGAEA.868929	Mineral weight per unit area calculation	Ito-Wagai_2016_Global_Clay\clay_weight_1d_v1r1.nc4	PANGAEA	doi:10.1594/PANGAEA.868929	https://doi.org/10.1594/PANGAEA.868929
s17	Mapping	1	degree	UO	UO:0000185	s17_1d_assay	Ito-Wagai_2016_Global_Clay\clay_fraction_1d_v1r1.nc4	PANGAEA	doi:10.1594/PANGAEA.868929	https://doi.org/10.1594/PANGAEA.868929	Mineral weight per unit area calculation	Ito-Wagai_2016_Global_Clay\clay_weight_1d_v1r1.nc4	PANGAEA	doi:10.1594/PANGAEA.868929	https://doi.org/10.1594/PANGAEA.868929
s18	Mapping	1	degree	UO	UO:0000185	s18_1d_assay	Ito-Wagai_2016_Global_Clay\clay_fraction_1d_v1r1.nc4	PANGAEA	doi:10.1594/PANGAEA.868929	https://doi.org/10.1594/PANGAEA.868929	Mineral weight per unit area calculation	Ito-Wagai_2016_Global_Clay\clay_weight_1d_v1r1.nc4	PANGAEA	doi:10.1594/PANGAEA.868929	https://doi.org/10.1594/PANGAEA.868929
s19	Mapping	1	degree	UO	UO:0000185	s19_1d_assay	Ito-Wagai_2016_Global_Clay\clay_fraction_1d_v1r1.nc4	PANGAEA	doi:10.1594/PANGAEA.868929	https://doi.org/10.1594/PANGAEA.868929	Mineral weight per unit area calculation	Ito-Wagai_2016_Global_Clay\clay_weight_1d_v1r1.nc4	PANGAEA	doi:10.1594/PANGAEA.868929	https://doi.org/10.1594/PANGAEA.868929
s20	Mapping	1	degree	UO	UO:0000185	s20_1d_assay	Ito-Wagai_2016_Global_Clay\clay_fraction_1d_v1r1.nc4	PANGAEA	doi:10.1594/PANGAEA.868929	https://doi.org/10.1594/PANGAEA.868929	Mineral weight per unit area calculation	Ito-Wagai_2016_Global_Clay\clay_weight_1d_v1r1.nc4	PANGAEA	doi:10.1594/PANGAEA.868929	https://doi.org/10.1594/PANGAEA.868929
s21	Mapping	1	degree	UO	UO:0000185	s21_1d_assay	Ito-Wagai_2016_Global_Clay\clay_fraction_1d_v1r1.nc4	PANGAEA	doi:10.1594/PANGAEA.868929	https://doi.org/10.1594/PANGAEA.868929	Mineral weight per unit area calculation	Ito-Wagai_2016_Global_Clay\clay_weight_1d_v1r1.nc4	PANGAEA	doi:10.1594/PANGAEA.868929	https://doi.org/10.1594/PANGAEA.868929
s22	Mapping	1	degree	UO	UO:0000185	s22_1d_assay	Ito-Wagai_2016_Global_Clay\clay_fraction_1d_v1r1.nc4	PANGAEA	doi:10.1594/PANGAEA.868929	https://doi.org/10.1594/PANGAEA.868929	Mineral weight per unit area calculation	Ito-Wagai_2016_Global_Clay\clay_weight_1d_v1r1.nc4	PANGAEA	doi:10.1594/PANGAEA.868929	https://doi.org/10.1594/PANGAEA.868929
s23	Mapping	1	degree	UO	UO:0000185	s23_1d_assay	Ito-Wagai_2016_Global_Clay\clay_fraction_1d_v1r1.nc4	PANGAEA	doi:10.1594/PANGAEA.868929	https://doi.org/10.1594/PANGAEA.868929	Mineral weight per unit area calculation	Ito-Wagai_2016_Global_Clay\clay_weight_1d_v1r1.nc4	PANGAEA	doi:10.1594/PANGAEA.868929	https://doi.org/10.1594/PANGAEA.868929
s24	Mapping	1	degree	UO	UO:0000185	s24_1d_assay	Ito-Wagai_2016_Global_Clay\clay_fraction_1d_v1r1.nc4	PANGAEA	doi:10.1594/PANGAEA.868929	https://doi.org/10.1594/PANGAEA.868929	Mineral weight per unit area calculation	Ito-Wagai_2016_Global_Clay\clay_weight_1d_v1r1.nc4	PANGAEA	doi:10.1594/PANGAEA.868929	https://doi.org/10.1594/PANGAEA.868929
s25	Mapping	1	degree	UO	UO:0000185	s25_1d_assay	Ito-Wagai_2016_Global_Clay\clay_fraction_1d_v1r1.nc4	PANGAEA	doi:10.1594/PANGAEA.868929	https://doi.org/10.1594/PANGAEA.868929	Mineral weight per unit area calculation	Ito-Wagai_2016_Global_Clay\clay_weight_1d_v1r1.nc4	PANGAEA	doi:10.1594/PANGAEA.868929	https://doi.org/10.1594/PANGAEA.868929
s26	Mapping	1	degree	UO	UO:0000185	s26_1d_assay	Ito-Wagai_2016_Global_Clay\clay_fraction_1d_v1r1.nc4	PANGAEA	doi:10.1594/PANGAEA.868929	https://doi.org/10.1594/PANGAEA.868929	Mineral weight per unit area calculation	Ito-Wagai_2016_Global_Clay\clay_weight_1d_v1r1.nc4	PANGAEA	doi:10.1594/PANGAEA.868929	https://doi.org/10.1594/PANGAEA.868929
s27	Mapping	1	degree	UO	UO:0000185	s27_1d_assay	Ito-Wagai_2016_Global_Clay\clay_fraction_1d_v1r1.nc4	PANGAEA	doi:10.1594/PANGAEA.868929	https://doi.org/10.1594/PANGAEA.868929	Mineral weight per unit area calculation	Ito-Wagai_2016_Global_Clay\clay_weight_1d_v1r1.nc4	PANGAEA	doi:10.1594/PANGAEA.868929	https://doi.org/10.1594/PANGAEA.868929
s1	Mapping	2	degree	UO	UO:0000185	s1_2d_assay	Ito-Wagai_2016_Global_Clay\clay_fraction_2d_v1r1.nc4	PANGAEA	doi:10.1594/PANGAEA.868929	https://doi.org/10.1594/PANGAEA.868929	Mineral weight per unit area calculation	Ito-Wagai_2016_Global_Clay\clay_weight_2d_v1r1.nc4	PANGAEA	doi:10.1594/PANGAEA.868929	https://doi.org/10.1594/PANGAEA.868929
s2	Mapping	2	degree	UO	UO:0000185	s2_2d_assay	Ito-Wagai_2016_Global_Clay\clay_fraction_2d_v1r1.nc4	PANGAEA	doi:10.1594/PANGAEA.868929	https://doi.org/10.1594/PANGAEA.868929	Mineral weight per unit area calculation	Ito-Wagai_2016_Global_Clay\clay_weight_2d_v1r1.nc4	PANGAEA	doi:10.1594/PANGAEA.868929	https://doi.org/10.1594/PANGAEA.868929
s3	Mapping	2	degree	UO	UO:0000185	s3_2d_assay	Ito-Wagai_2016_Global_Clay\clay_fraction_2d_v1r1.nc4	PANGAEA	doi:10.1594/PANGAEA.868929	https://doi.org/10.1594/PANGAEA.868929	Mineral weight per unit area calculation	Ito-Wagai_2016_Global_Clay\clay_weight_2d_v1r1.nc4	PANGAEA	doi:10.1594/PANGAEA.868929	https://doi.org/10.1594/PANGAEA.868929
s4	Mapping	2	degree	UO	UO:0000185	s4_2d_assay	Ito-Wagai_2016_Global_Clay\clay_fraction_2d_v1r1.nc4	PANGAEA	doi:10.1594/PANGAEA.868929	https://doi.org/10.1594/PANGAEA.868929	Mineral weight per unit area calculation	Ito-Wagai_2016_Global_Clay\clay_weight_2d_v1r1.nc4	PANGAEA	doi:10.1594/PANGAEA.868929	https://doi.org/10.1594/PANGAEA.868929
s5	Mapping	2	degree	UO	UO:0000185	s5_2d_assay	Ito-Wagai_2016_Global_Clay\clay_fraction_2d_v1r1.nc4	PANGAEA	doi:10.1594/PANGAEA.868929	https://doi.org/10.1594/PANGAEA.868929	Mineral weight per unit area calculation	Ito-Wagai_2016_Global_Clay\clay_weight_2d_v1r1.nc4	PANGAEA	doi:10.1594/PANGAEA.868929	https://doi.org/10.1594/PANGAEA.868929
s6	Mapping	2	degree	UO	UO:0000185	s6_2d_assay	Ito-Wagai_2016_Global_Clay\clay_fraction_2d_v1r1.nc4	PANGAEA	doi:10.1594/PANGAEA.868929	https://doi.org/10.1594/PANGAEA.868929	Mineral weight per unit area calculation	Ito-Wagai_2016_Global_Clay\clay_weight_2d_v1r1.nc4	PANGAEA	doi:10.1594/PANGAEA.868929	https://doi.org/10.1594/PANGAEA.868929
s7	Mapping	2	degree	UO	UO:0000185	s7_2d_assay	Ito-Wagai_2016_Global_Clay\clay_fraction_2d_v1r1.nc4	PANGAEA	doi:10.1594/PANGAEA.868929	https://doi.org/10.1594/PANGAEA.868929	Mineral weight per unit area calculation	Ito-Wagai_2016_Global_Clay\clay_weight_2d_v1r1.nc4	PANGAEA	doi:10.1594/PANGAEA.868929	https://doi.org/10.1594/PANGAEA.868929
s8	Mapping	2	degree	UO	UO:0000185	s8_2d_assay	Ito-Wagai_2016_Global_Clay\clay_fraction_2d_v1r1.nc4	PANGAEA	doi:10.1594/PANGAEA.868929	https://doi.org/10.1594/PANGAEA.868929	Mineral weight per unit area calculation	Ito-Wagai_2016_Global_Clay\clay_weight_2d_v1r1.nc4	PANGAEA	doi:10.1594/PANGAEA.868929	https://doi.org/10.1594/PANGAEA.868929
s9	Mapping	2	degree	UO	UO:0000185	s9_2d_assay	Ito-Wagai_2016_Global_Clay\clay_fraction_2d_v1r1.nc4	PANGAEA	doi:10.1594/PANGAEA.868929	https://doi.org/10.1594/PANGAEA.868929	Mineral weight per unit area calculation	Ito-Wagai_2016_Global_Clay\clay_weight_2d_v1r1.nc4	PANGAEA	doi:10.1594/PANGAEA.868929	https://doi.org/10.1594/PANGAEA.868929
s10	Mapping	2	degree	UO	UO:0000185	s10_2d_assay	Ito-Wagai_2016_Global_Clay\clay_fraction_2d_v1r1.nc4	PANGAEA	doi:10.1594/PANGAEA.868929	https://doi.org/10.1594/PANGAEA.868929	Mineral weight per unit area calculation	Ito-Wagai_2016_Global_Clay\clay_weight_2d_v1r1.nc4	PANGAEA	doi:10.1594/PANGAEA.868929	https://doi.org/10.1594/PANGAEA.868929
s11	Mapping	2	degree	UO	UO:0000185	s11_2d_assay	Ito-Wagai_2016_Global_Clay\clay_fraction_2d_v1r1.nc4	PANGAEA	doi:10.1594/PANGAEA.868929	https://doi.org/10.1594/PANGAEA.868929	Mineral weight per unit area calculation	Ito-Wagai_2016_Global_Clay\clay_weight_2d_v1r1.nc4	PANGAEA	doi:10.1594/PANGAEA.868929	https://doi.org/10.1594/PANGAEA.868929
s12	Mapping	2	degree	UO	UO:0000185	s12_2d_assay	Ito-Wagai_2016_Global_Clay\clay_fraction_2d_v1r1.nc4	PANGAEA	doi:10.1594/PANGAEA.868929	https://doi.org/10.1594/PANGAEA.868929	Mineral weight per unit area calculation	Ito-Wagai_2016_Global_Clay\clay_weight_2d_v1r1.nc4	PANGAEA	doi:10.1594/PANGAEA.868929	https://doi.org/10.1594/PANGAEA.868929
s13	Mapping	2	degree	UO	UO:0000185	s13_2d_assay	Ito-Wagai_2016_Global_Clay\clay_fraction_2d_v1r1.nc4	PANGAEA	doi:10.1594/PANGAEA.868929	https://doi.org/10.1594/PANGAEA.868929	Mineral weight per unit area calculation	Ito-Wagai_2016_Global_Clay\clay_weight_2d_v1r1.nc4	PANGAEA	doi:10.1594/PANGAEA.868929	https://doi.org/10.1594/PANGAEA.868929
s14	Mapping	2	degree	UO	UO:0000185	s14_2d_assay	Ito-Wagai_2016_Global_Clay\clay_fraction_2d_v1r1.nc4	PANGAEA	doi:10.1594/PANGAEA.868929	https://doi.org/10.1594/PANGAEA.868929	Mineral weight per unit area calculation	Ito-Wagai_2016_Global_Clay\clay_weight_2d_v1r1.nc4	PANGAEA	doi:10.1594/PANGAEA.868929	https://doi.org/10.1594/PANGAEA.868929
s15	Mapping	2	degree	UO	UO:0000185	s15_2d_assay	Ito-Wagai_2016_Global_Clay\clay_fraction_2d_v1r1.nc4	PANGAEA	doi:10.1594/PANGAEA.868929	https://doi.org/10.1594/PANGAEA.868929	Mineral weight per unit area calculation	Ito-Wagai_2016_Global_Clay\clay_weight_2d_v1r1.nc4	PANGAEA	doi:10.1594/PANGAEA.868929	https://doi.org/10.1594/PANGAEA.868929
s16	Mapping	2	degree	UO	UO:0000185	s16_2d_assay	Ito-Wagai_2016_Global_Clay\clay_fraction_2d_v1r1.nc4	PANGAEA	doi:10.1594/PANGAEA.868929	https://doi.org/10.1594/PANGAEA.868929	Mineral weight per unit area calculation	Ito-Wagai_2016_Global_Clay\clay_weight_2d_v1r1.nc4	PANGAEA	doi:10.1594/PANGAEA.868929	https://doi.org/10.1594/PANGAEA.868929
s17	Mapping	2	degree	UO	UO:0000185	s17_2d_assay	Ito-Wagai_2016_Global_Clay\clay_fraction_2d_v1r1.nc4	PANGAEA	doi:10.1594/PANGAEA.868929	https://doi.org/10.1594/PANGAEA.868929	Mineral weight per unit area calculation	Ito-Wagai_2016_Global_Clay\clay_weight_2d_v1r1.nc4	PANGAEA	doi:10.1594/PANGAEA.868929	https://doi.org/10.1594/PANGAEA.868929
s18	Mapping	2	degree	UO	UO:0000185	s18_2d_assay	Ito-Wagai_2016_Global_Clay\clay_fraction_2d_v1r1.nc4	PANGAEA	doi:10.1594/PANGAEA.868929	https://doi.org/10.1594/PANGAEA.868929	Mineral weight per unit area calculation	Ito-Wagai_2016_Global_Clay\clay_weight_2d_v1r1.nc4	PANGAEA	doi:10.1594/PANGAEA.868929	https://doi.org/10.1594/PANGAEA.868929
s19	Mapping	2	degree	UO	UO:0000185	s19_2d_assay	Ito-Wagai_2016_Global_Clay\clay_fraction_2d_v1r1.nc4	PANGAEA	doi:10.1594/PANGAEA.868929	https://doi.org/10.1594/PANGAEA.868929	Mineral weight per unit area calculation	Ito-Wagai_2016_Global_Clay\clay_weight_2d_v1r1.nc4	PANGAEA	doi:10.1594/PANGAEA.868929	https://doi.org/10.1594/PANGAEA.868929
s20	Mapping	2	degree	UO	UO:0000185	s20_2d_assay	Ito-Wagai_2016_Global_Clay\clay_fraction_2d_v1r1.nc4	PANGAEA	doi:10.1594/PANGAEA.868929	https://doi.org/10.1594/PANGAEA.868929	Mineral weight per unit area calculation	Ito-Wagai_2016_Global_Clay\clay_weight_2d_v1r1.nc4	PANGAEA	doi:10.1594/PANGAEA.868929	https://doi.org/10.1594/PANGAEA.868929
s21	Mapping	2	degree	UO	UO:0000185	s21_2d_assay	Ito-Wagai_2016_Global_Clay\clay_fraction_2d_v1r1.nc4	PANGAEA	doi:10.1594/PANGAEA.868929	https://doi.org/10.1594/PANGAEA.868929	Mineral weight per unit area calculation	Ito-Wagai_2016_Global_Clay\clay_weight_2d_v1r1.nc4	PANGAEA	doi:10.1594/PANGAEA.868929	https://doi.org/10.1594/PANGAEA.868929
s22	Mapping	2	degree	UO	UO:0000185	s22_2d_assay	Ito-Wagai_2016_Global_Clay\clay_fraction_2d_v1r1.nc4	PANGAEA	doi:10.1594/PANGAEA.868929	https://doi.org/10.1594/PANGAEA.868929	Mineral weight per unit area calculation	Ito-Wagai_2016_Global_Clay\clay_weight_2d_v1r1.nc4	PANGAEA	doi:10.1594/PANGAEA.868929	https://doi.org/10.1594/PANGAEA.868929
s23	Mapping	2	degree	UO	UO:0000185	s23_2d_assay	Ito-Wagai_2016_Global_Clay\clay_fraction_2d_v1r1.nc4	PANGAEA	doi:10.1594/PANGAEA.868929	https://doi.org/10.1594/PANGAEA.868929	Mineral weight per unit area calculation	Ito-Wagai_2016_Global_Clay\clay_weight_2d_v1r1.nc4	PANGAEA	doi:10.1594/PANGAEA.868929	https://doi.org/10.1594/PANGAEA.868929
s24	Mapping	2	degree	UO	UO:0000185	s24_2d_assay	Ito-Wagai_2016_Global_Clay\clay_fraction_2d_v1r1.nc4	PANGAEA	doi:10.1594/PANGAEA.868929	https://doi.org/10.1594/PANGAEA.868929	Mineral weight per unit area calculation	Ito-Wagai_2016_Global_Clay\clay_weight_2d_v1r1.nc4	PANGAEA	doi:10.1594/PANGAEA.868929	https://doi.org/10.1594/PANGAEA.868929
s25	Mapping	2	degree	UO	UO:0000185	s25_2d_assay	Ito-Wagai_2016_Global_Clay\clay_fraction_2d_v1r1.nc4	PANGAEA	doi:10.1594/PANGAEA.868929	https://doi.org/10.1594/PANGAEA.868929	Mineral weight per unit area calculation	Ito-Wagai_2016_Global_Clay\clay_weight_2d_v1r1.nc4	PANGAEA	doi:10.1594/PANGAEA.868929	https://doi.org/10.1594/PANGAEA.868929
s26	Mapping	2	degree	UO	UO:0000185	s26_2d_assay	Ito-Wagai_2016_Global_Clay\clay_fraction_2d_v1r1.nc4	PANGAEA	doi:10.1594/PANGAEA.868929	https://doi.org/10.1594/PANGAEA.868929	Mineral weight per unit area calculation	Ito-Wagai_2016_Global_Clay\clay_weight_2d_v1r1.nc4	PANGAEA	doi:10.1594/PANGAEA.868929	https://doi.org/10.1594/PANGAEA.868929
s27	Mapping	2	degree	UO	UO:0000185	s27_2d_assay	Ito-Wagai_2016_Global_Clay\clay_fraction_2d_v1r1.nc4	PANGAEA	doi:10.1594/PANGAEA.868929	https://doi.org/10.1594/PANGAEA.868929	Mineral weight per unit area calculation	Ito-Wagai_2016_Global_Clay\clay_weight_2d_v1r1.nc4	PANGAEA	doi:10.1594/PANGAEA.868929	https://doi.org/10.1594/PANGAEA.868929
